# Supplementary material for: Single-cell RNA-seq revealing the immune features of donor liver during liver transplantation
Source: Front Immunol. 2023 Feb 8;14:1096733. doi: 10.3389/fimmu.2023.1096733 (PMC9945228; doi:10.3389/fimmu.2023.1096733)
Supplement: Supplementary file 2 [file Table_1.xlsx]

## Sheet: Sheet1
					Pre		Post
	age	gender	blood type	primary disease	ALT	AST	ALT	AST
patient1	60	F	B	Hepatocelluar carcinoma	18	30	1510	5560
patient2	49	M	AB	Hepatocelluar carcinoma and Hepatic failure	111	259	1763	3668
patient4	65	F	O	Cirrhosis of the liver	21	32	908	2752
